# Supplementary material for: Driving Interface Based on Tactile Sensors for Electric Wheelchairs or Trolleys
Source: Sensors (Basel). 2014 Feb 10;14(2):2644–62. doi: 10.3390/s140202644 (PMC3958251; doi:10.3390/s140202644)
Supplement: Supplementary file 1 [file sensors-14-02644-s001.zip]

Archive with 9 entries (7 files):
- sensors-14-02644-supplementary/
- sensors-14-02644-supplementary/Videos/
- sensors-14-02644-supplementary/Videos/VideoFigure20.mp4
- sensors-14-02644-supplementary/Videos/VideoFigure21.mp4
- sensors-14-02644-supplementary/Videos/VideoFigure22.mp4
- sensors-14-02644-supplementary/Videos/VideoFigure23.mp4
- sensors-14-02644-supplementary/Videos/VideoFigure24.mp4
- sensors-14-02644-supplementary/Videos/VideoFigure25.mp4
- sensors-14-02644-supplementary/Videos/VideoFigure26.mp4
